# Supplementary material for: Granulocytic immune infiltrates are essential for the efficient formation of breast cancer liver metastases
Source: Breast Cancer Res. 2015 Mar 27;17(1):45. doi: 10.1186/s13058-015-0558-3 (PMC4413545; doi:10.1186/s13058-015-0558-3)
Supplement: Additional file 1: — List of 395 differentially expressed genes. The table contains a list of 395 genes that are differentially expressed between the distinct 4T1-derived metastatic explant populations (bone, lung and liver). [file 13058_2015_558_MOESM1_ESM.xls]

## Sheet: Supp. Table 1
Additional File 1. List of the 395 differentially expressed genes
probe	Accession Number	description
A_51_P499979	BF535186	602054250F1 NCI_CGAP_SG2 Mus musculus cDNA clone IMAGE:4193245 5'. [BF535186]
A_52_P480532	CF585279	AGENCOURT_11361277_updated NIH_MGC_137 Mus musculus cDNA clone IMAGE:6430819 5', mRNA sequence [CF585279]
A_51_P137707	AV065344	AV065344 AV065344 Mus musculus small intestine C57BL/6J adult Mus musculus cDNA clone 2010015I06, mRNA sequence [AV065344]
A_52_P597002		BC020105 Hps3 protein {Mus musculus;} , partial (9%) [TC1500358]
A_51_P440144	BI100969	BI100969 602886295F1 NCI_CGAP_Kid14 Mus musculus cDNA clone IMAGE:5041727 5', mRNA sequence [BI100969]
A_51_P170651	S79463	M-Sema F=a factor in neural network development [mice, neonatal brain, mRNA, 3503 nt]. [S79463]
A_51_P322170	M35662	Mouse placental lactogen I (PL-I) mRNA, complete cds. [M35662]
A_51_P225933	AK053554	Mus musculus 0 day neonate eyeball cDNA, RIKEN full-length enriched library, clone:E130107I17 product:INOSITOL POLYPHOSPHATE 4-PHOSPHATASE TYPE II-ALPHA homolog [Rattus norvegicus], full insert sequence [AK053554]
A_52_P421897	AK053895	Mus musculus 0 day neonate eyeball cDNA, RIKEN full-length enriched library, clone:E130318P21 product:hypothetical Histidine kinase-, DNA gyrase B-, phytochrome-like ATPase containing protein, full insert sequence. [AK053895]
A_51_P227275	AK085710	Mus musculus 10 days lactation, adult female mammary gland cDNA, RIKEN full-length enriched library, clone:D730020J24 product:casein kappa, full insert sequence. [AK085710]
A_52_P204393	AK043908	Mus musculus 10 days neonate cortex cDNA, RIKEN full-length enriched library, clone:A830049M19 product:similar to death effector domain-containing and DNA-binding protein 2, full insert sequence [AK043908]
A_51_P187346	AK017223	Mus musculus 10 days neonate intestine cDNA, RIKEN full-length enriched library, clone:5133401H06 product:unclassifiable, full insert sequence. [AK017223]
A_52_P1004637	AK089161	Mus musculus 10 days neonate olfactory brain cDNA, RIKEN full-length enriched library, clone:E530020K13 product:unclassifiable, full insert sequence. [AK089161]
A_51_P500643	AK082964	Mus musculus 12 days embryo spinal cord cDNA, RIKEN full-length enriched library, clone:C530025K05 product:unclassifiable, full insert sequence [AK082964]
A_51_P106488	AK164360	Mus musculus 12 days embryo spinal ganglion cDNA, RIKEN full-length enriched library, clone:D130068E13 product:aortic preferentially expressed gene 1, full insert sequence. [AK164360]
A_51_P318123	AK084660	Mus musculus 13 days embryo heart cDNA, RIKEN full-length enriched library, clone:D330026H24 product:unclassifiable, full insert sequence. [AK084660]
A_52_P247185	AK031598	Mus musculus 13 days embryo male testis cDNA, RIKEN full-length enriched library, clone:6030458D19 product:mannan-binding lectin serine protease 1, full insert sequence. [AK031598]
A_51_P296517	AK168488	Mus musculus 17 days pregnant adult female amnion cDNA, RIKEN full-length enriched library, clone:I920028B02 product:Hypothetical RNA-binding domain (Fragment), full insert sequence. [AK168488]
A_52_P252121	AK003786	Mus musculus 18-day embryo whole body cDNA, RIKEN full-length enriched library, clone:1110018L11 product:nitrogen fixation gene 1 (S. cerevisiae), full insert sequence. [AK003786]
A_51_P369381	AK003902	Mus musculus 18-day embryo whole body cDNA, RIKEN full-length enriched library, clone:1110021L09 product:hypothetical (Pro)aerolysin, pore-forming lobe structure containing protein, full insert sequence. [AK003902]
A_51_P168439	AK004187	Mus musculus 18-day embryo whole body cDNA, RIKEN full-length enriched library, clone:1110046J11 product:unclassifiable, full insert sequence [AK004187]
A_51_P387123	NM_011854	Mus musculus 2'-5' oligoadenylate synthetase-like 2 (Oasl2), mRNA [NM_011854]
A_52_P195809	NM_027208	Mus musculus 3-hydroxybutyrate dehydrogenase, type 2 (Bdh2), mRNA [NM_027208]
A_51_P470935	NM_027208	Mus musculus 3-hydroxybutyrate dehydrogenase, type 2 (Bdh2), mRNA [NM_027208]
A_51_P289249	AK160276	Mus musculus 6 days neonate head cDNA, RIKEN full-length enriched library, clone:5430427F17 product:unclassifiable, full insert sequence. [AK160276]
A_52_P242544	AK077574	Mus musculus 8 days embryo whole body cDNA, RIKEN full-length enriched library, clone:5730453H04 product:desmoplakin, desmosomal (fragment) homolog [Bos primigenius taurus], full insert sequence. [AK077574]
A_51_P101460	AK077574	Mus musculus 8 days embryo whole body cDNA, RIKEN full-length enriched library, clone:5730453H04 product:desmoplakin, desmosomal (fragment) homolog [Bos primigenius taurus], full insert sequence. [AK077574]
A_52_P327764	AK045020	Mus musculus 9.5 days embryo parthenogenote cDNA, RIKEN full-length enriched library, clone:B130019P18 product:hyaluronan synthase 2, full insert sequence. [AK045020]
A_52_P49321	BC068142	Mus musculus a disintegrin-like and metallopeptidase (reprolysin type) with thrombospondin type 1 motif, 9, mRNA (cDNA clone IMAGE:30536534). [BC068142]
A_51_P342567	NM_031185	Mus musculus A kinase (PRKA) anchor protein (gravin) 12 (Akap12), mRNA [NM_031185]
A_52_P476602	NM_026203	Mus musculus Abelson helper integration site (Ahi1), mRNA [NM_026203]
A_52_P496956	NM_053178	Mus musculus acyl-CoA synthetase bubblegum family member 1 (Acsbg1), mRNA [NM_053178]
A_51_P190740	NM_007421	Mus musculus adenylosuccinate synthetase like 1 (Adssl1), mRNA [NM_007421]
A_51_P176972	NM_178114	Mus musculus adhesion molecule with Ig like domain 2 (Amigo2), mRNA [NM_178114]
A_51_P265571	NM_009627	Mus musculus adrenomedullin (Adm), mRNA [NM_009627]
A_52_P75777	AK040883	Mus musculus adult male aorta and vein cDNA, RIKEN full-length enriched library, clone:A530037C04 product:CDNA FLJ14471 FIS, CLONE MAMMA1001030, WEAKLY SIMILAR TO LUTROPIN-CHORIOGONADOTROPIC HORMONE RECEPTOR homolog [Homo sapiens], full insert...
A_52_P222981	AK033485	Mus musculus adult male colon cDNA, RIKEN full-length enriched library, clone:9030223K07 product:unclassifiable, full insert sequence. [AK033485]
A_51_P225493	AK006014	Mus musculus adult male testis cDNA, RIKEN full-length enriched library, clone:1700016C15 product:hypothetical protein, full insert sequence. [AK006014]
A_52_P463687	AK133434	Mus musculus adult male testis cDNA, RIKEN full-length enriched library, clone:4933430M05 product:unclassifiable, full insert sequence [AK133434]
A_51_P171180	AK009597	Mus musculus adult male tongue cDNA, RIKEN full-length enriched library, clone:2310033K02 product:weakly similar to DJ530I15.2 (NOVEL PROTEIN SIMILAR TO PLACENTAL PROTEIN DIFF40) (FRAGMENT) [Homo sapiens], full insert sequence. [AK009597]
A_51_P350332	AK079238	Mus musculus adult male urinary bladder cDNA, RIKEN full-length enriched library, clone:9530046L18 product:RNA binding protein gene with multiple splicing, full insert sequence [AK079238]
A_52_P346706	NM_009658	Mus musculus aldo-keto reductase family 1, member B3 (aldose reductase) (Akr1b3), mRNA [NM_009658]
A_52_P10041	NM_009658	Mus musculus aldo-keto reductase family 1, member B3 (aldose reductase) (Akr1b3), mRNA [NM_009658]
A_51_P201982	NM_007426	Mus musculus angiopoietin 2 (Angpt2), mRNA [NM_007426]
A_51_P426754	NM_009673	Mus musculus annexin A5 (Anxa5), mRNA [NM_009673]
A_51_P207591	NM_013473	Mus musculus annexin A8 (Anxa8), mRNA [NM_013473]
A_51_P407248	NM_054041	Mus musculus anthrax toxin receptor 1 (Antxr1), mRNA [NM_054041]
A_51_P209327	NM_013912	Mus musculus apelin (Apln), mRNA [NM_013912]
A_51_P125205	NM_007472	Mus musculus aquaporin 1 (Aqp1), mRNA [NM_007472]
A_51_P125745	NM_012055	Mus musculus asparagine synthetase (Asns), mRNA [NM_012055]
A_51_P259968	NM_023113	Mus musculus aspartoacylase (aminoacylase) 2 (Aspa), mRNA [NM_023113]
A_52_P336142	NM_011920	Mus musculus ATP-binding cassette, sub-family G (WHITE), member 2 (Abcg2), mRNA [NM_011920]
A_51_P184886	NM_011920	Mus musculus ATP-binding cassette, sub-family G (WHITE), member 2 (Abcg2), mRNA [NM_011920]
A_51_P151484	NM_009721	Mus musculus ATPase, Na+/K+ transporting, beta 1 polypeptide (Atp1b1), mRNA [NM_009721]
A_52_P311787	NM_009465	Mus musculus AXL receptor tyrosine kinase (Axl), mRNA [NM_009465]
A_51_P279841	NM_008528	Mus musculus B-cell linker (Blnk), mRNA [NM_008528]
A_51_P155234	NM_009760	Mus musculus BCL2/adenovirus E1B interacting protein 1, NIP3 (Bnip3), mRNA [NM_009760]
A_51_P129012	NM_009735	Mus musculus beta-2 microglobulin (B2m), mRNA [NM_009735]
A_51_P129006	NM_009735	Mus musculus beta-2 microglobulin (B2m), mRNA [NM_009735]
A_52_P1020860	AK153119	Mus musculus bone marrow macrophage cDNA, RIKEN full-length enriched library, clone:I830123K04 product:hypothetical protein, full insert sequence. [AK153119]
A_52_P278354	NM_007557	Mus musculus bone morphogenetic protein 7 (Bmp7), mRNA [NM_007557]
A_51_P492366	NM_007557	Mus musculus bone morphogenetic protein 7 (Bmp7), mRNA [NM_007557]
A_52_P384100	NM_007540	Mus musculus brain derived neurotrophic factor (Bdnf), mRNA [NM_007540]
A_51_P261991	NM_007540	Mus musculus brain derived neurotrophic factor (Bdnf), mRNA [NM_007540]
A_51_P137336	NM_009864	Mus musculus cadherin 1 (Cdh1), mRNA [NM_009864]
A_51_P136792	NM_026192	Mus musculus calcium binding and coiled coil domain 1 (Calcoco1), mRNA [NM_026192]
A_51_P142861	NM_009807	Mus musculus caspase 1 (Casp1), mRNA [NM_009807]
A_51_P487518	NM_009808	Mus musculus caspase 12 (Casp12), mRNA [NM_009808]
A_51_P511787	NM_007609	Mus musculus caspase 4, apoptosis-related cysteine peptidase (Casp4), mRNA [NM_007609]
A_51_P234113	NM_172729	Mus musculus caspase recruitment domain 4 (Card4), mRNA [NM_172729]
A_52_P195839	NM_009982	Mus musculus cathepsin C (Ctsc), mRNA [NM_009982]
A_52_P317043	NM_177662	Mus musculus cathepsin O (Ctso), mRNA [NM_177662]
A_51_P407053	NM_009851	Mus musculus CD44 antigen (Cd44), transcript variant 1, mRNA [NM_009851]
A_52_P40191	NM_021454	Mus musculus CDC42 effector protein (Rho GTPase binding) 5 (Cdc42ep5), mRNA [NM_021454]
A_51_P286018	NM_021454	Mus musculus CDC42 effector protein (Rho GTPase binding) 5 (Cdc42ep5), mRNA [NM_021454]
A_52_P619287	BC054101	Mus musculus cDNA clone MGC:61032 IMAGE:30024827, complete cds. [BC054101]
A_51_P123745	BC025823	Mus musculus cDNA sequence BC011467, mRNA (cDNA clone IMAGE:5100525), complete cds. [BC025823]
A_51_P339154	NM_146058	Mus musculus cDNA sequence BC025446 (BC025446), mRNA [NM_146058]
A_52_P344949	NM_172777	Mus musculus cDNA sequence BC057170 (BC057170), mRNA [NM_172777]
A_51_P323180	NM_172777	Mus musculus cDNA sequence BC057170 (BC057170), mRNA [NM_172777]
A_52_P458319	NM_153788	Mus musculus centaurin, beta 1 (Centb1), mRNA [NM_153788]
A_51_P493234	NM_007752	Mus musculus ceruloplasmin (Cp), mRNA [NM_007752]
A_51_P485312	NM_013653	Mus musculus chemokine (C-C motif) ligand 5 (Ccl5), mRNA [NM_013653]
A_51_P432641	NM_021274	Mus musculus chemokine (C-X-C motif) ligand 10 (Cxcl10), mRNA [NM_021274]
A_52_P295432	NM_009141	Mus musculus chemokine (C-X-C motif) ligand 5 (Cxcl5), mRNA [NM_009141]
A_52_P490493	NM_026599	Mus musculus cingulin-like 1 (Cgnl1), transcript variant 1, mRNA [NM_026599]
A_51_P361678	NM_026599	Mus musculus cingulin-like 1 (Cgnl1), transcript variant 1, mRNA [NM_026599]
A_51_P157902	NM_009902	Mus musculus claudin 3 (Cldn3), mRNA [NM_009902]
A_51_P165185	NM_016887	Mus musculus claudin 7 (Cldn7), mRNA [NM_016887]
A_52_P376214	NM_001037326	Mus musculus cleavage stimulation factor, 3' pre-RNA, subunit 3 (Cstf3), transcript variant 3, mRNA [NM_001037326]
A_51_P507801	NM_028784	Mus musculus coagulation factor XIII, A1 subunit (F13a1), mRNA [NM_028784]
A_51_P185882	NM_201362	Mus musculus coiled-coil domain containing 68 (Ccdc68), mRNA [NM_201362]
A_51_P313067	NM_178793	Mus musculus collagen and calcium binding EGF domains 1 (Ccbe1), mRNA [NM_178793]
A_51_P384318	NM_023143	Mus musculus complement component 1, r subcomponent (C1r), mRNA [NM_023143]
A_52_P195602	NM_009946	Mus musculus complexin 2 (Cplx2), mRNA [NM_009946]
A_51_P485161	NM_009946	Mus musculus complexin 2 (Cplx2), mRNA [NM_009946]
A_51_P157042	NM_010217	Mus musculus connective tissue growth factor (Ctgf), mRNA [NM_010217]
A_52_P385606	NM_021273	Mus musculus creatine kinase, brain (Ckb), mRNA [NM_021273]
A_51_P425772	NM_021273	Mus musculus creatine kinase, brain (Ckb), mRNA [NM_021273]
A_52_P633393	NM_133687	Mus musculus CXXC finger 5 (Cxxc5), mRNA [NM_133687]
A_51_P234788	NM_133687	Mus musculus CXXC finger 5 (Cxxc5), mRNA [NM_133687]
A_52_P53906	NM_009829	Mus musculus cyclin D2 (Ccnd2), mRNA [NM_009829]
A_51_P433228	NM_009829	Mus musculus cyclin D2 (Ccnd2), mRNA [NM_009829]
A_51_P360165	NM_007635	Mus musculus cyclin G2 (Ccng2), mRNA [NM_007635]
A_51_P255456	NM_009994	Mus musculus cytochrome P450, family 1, subfamily b, polypeptide 1 (Cyp1b1), mRNA [NM_009994]
A_52_P302345	NM_133969	Mus musculus cytochrome P450, family 4, subfamily v, polypeptide 3 (Cyp4v3), mRNA [NM_133969]
A_52_P421220	NM_025943	Mus musculus DAZ interacting protein 1 (Dzip1), mRNA [NM_025943]
A_52_P196458	NM_025943	Mus musculus DAZ interacting protein 1 (Dzip1), mRNA [NM_025943]
A_51_P125825	NM_025943	Mus musculus DAZ interacting protein 1 (Dzip1), mRNA [NM_025943]
A_51_P354094	BC006868	Mus musculus dedicator of cytokinesis 7, mRNA (cDNA clone MGC:11793 IMAGE:3595169), complete cds. [BC006868]
A_51_P155085	NM_172477	Mus musculus DENN/MADD domain containing 2A (Dennd2a), mRNA [NM_172477]
A_51_P279232	NM_028110	Mus musculus DENN/MADD domain containing 2D (Dennd2d), mRNA [NM_028110]
A_51_P264769	NM_016779	Mus musculus dentin matrix protein 1 (Dmp1), mRNA [NM_016779]
A_52_P362403	NM_025274	Mus musculus developmental pluripotency associated 5 (Dppa5), mRNA [NM_025274]
A_51_P341177	NM_016765	Mus musculus dimethylarginine dimethylaminohydrolase 2 (Ddah2), mRNA [NM_016765]
A_51_P468876	NM_178118	Mus musculus DIX domain containing 1 (Dixdc1), mRNA [NM_178118]
A_52_P223809	NM_030150	Mus musculus DNA segment, Chr 11, Lothar Hennighausen 2, expressed (D11Lgp2e), mRNA [NM_030150]
A_52_P380369	NM_199015	Mus musculus DNA segment, Chr 14, ERATO Doi 668, expressed (D14Ertd668e), mRNA [NM_199015]
A_51_P503352	NM_033079	Mus musculus DNA segment, Chr 6, Miriam Meisler 5, expressed (D6Mm5e), mRNA [NM_033079]
A_52_P366842	NM_010070	Mus musculus docking protein 1 (Dok1), mRNA [NM_010070]
A_52_P217807	NM_019978	Mus musculus double cortin and calcium/calmodulin-dependent protein kinase-like 1 (Dcamkl1), mRNA [NM_019978]
A_52_P26991	BC050903	Mus musculus double cortin and calcium/calmodulin-dependent protein kinase-like 1, mRNA (cDNA clone IMAGE:6416546), complete cds. [BC050903]
A_51_P502614	NM_026268	Mus musculus dual specificity phosphatase 6 (Dusp6), mRNA [NM_026268]
A_51_P497280	NM_028146	Mus musculus dysbindin (dystrobrevin binding protein 1) domain containing 1 (Dbndd1), mRNA [NM_028146]
A_52_P380895	NM_010161	Mus musculus ecotropic viral integration site 2a (Evi2a), transcript variant 2, mRNA [NM_010161]
A_52_P325527	NM_010103	Mus musculus EGF-like repeats and discoidin I-like domains 3 (Edil3), transcript variant 2, mRNA [NM_010103]
A_51_P455807	NM_133838	Mus musculus EH-domain containing 4 (Ehd4), mRNA [NM_133838]
A_51_P505823	NM_028013	Mus musculus endonuclease domain containing 1 (Endod1), mRNA [NM_028013]
A_51_P446510	NM_010129	Mus musculus epithelial membrane protein 3 (Emp3), mRNA [NM_010129]
A_52_P322421	NM_007962	Mus musculus epithelial V-like antigen 1 (Eva1), mRNA [NM_007962]
A_51_P115049	NM_007962	Mus musculus epithelial V-like antigen 1 (Eva1), mRNA [NM_007962]
A_52_P216600	NM_013514	Mus musculus erythrocyte protein band 4.9 (Epb4.9), mRNA [NM_013514]
A_51_P489633	NM_013514	Mus musculus erythrocyte protein band 4.9 (Epb4.9), mRNA [NM_013514]
A_51_P199367	NM_016903	Mus musculus esterase D/formylglutathione hydrolase (Esd), mRNA [NM_016903]
A_51_P346634	BC025879	Mus musculus expressed sequence AI448196, mRNA (cDNA clone IMAGE:5028212), partial cds. [BC025879]
A_52_P151393	NM_198860	Mus musculus expressed sequence AI646023 (AI646023), mRNA [NM_198860]
A_52_P668810	NM_010206	Mus musculus fibroblast growth factor receptor 1 (Fgfr1), mRNA [NM_010206]
A_52_P552062	NM_010206	Mus musculus fibroblast growth factor receptor 1 (Fgfr1), mRNA [NM_010206]
A_52_P136162	NM_010206	Mus musculus fibroblast growth factor receptor 1 (Fgfr1), mRNA [NM_010206]
A_51_P109469	NM_010206	Mus musculus fibroblast growth factor receptor 1 (Fgfr1), mRNA [NM_010206]
A_51_P409825	NM_022424	Mus musculus fibronectin type III domain containing 4 (Fndc4), mRNA [NM_022424]
A_51_P154417	NM_010180	Mus musculus fibulin 1 (Fbln1), mRNA [NM_010180]
A_52_P377791	NM_008557	Mus musculus FXYD domain-containing ion transport regulator 3 (Fxyd3), mRNA [NM_008557]
A_51_P247694	NM_173036	Mus musculus G protein-coupled receptor 97 (Gpr97), mRNA [NM_173036]
A_51_P353776	NM_008126	Mus musculus gap junction membrane channel protein beta 3 (Gjb3), mRNA [NM_008126]
A_51_P371051	NM_028608	Mus musculus GLI pathogenesis-related 1 (glioma) (Glipr1), mRNA [NM_028608]
A_51_P493886	NM_173866	Mus musculus glutamic pyruvate transaminase (alanine aminotransferase) 2 (Gpt2), mRNA [NM_173866]
A_51_P169087	NM_001033264	Mus musculus glutaminase 2 (liver, mitochondrial) (Gls2), mRNA [NM_001033264]
A_51_P462448	NM_008162	Mus musculus glutathione peroxidase 4 (Gpx4), transcript variant 2, mRNA [NM_008162]
A_51_P305140	NM_008181	Mus musculus glutathione S-transferase, alpha 1 (Ya) (Gsta1), mRNA [NM_008181]
A_51_P438967	NM_053110	Mus musculus glycoprotein (transmembrane) nmb (Gpnmb), mRNA [NM_053110]
A_51_P284476	NM_023122	Mus musculus glycoprotein m6b (Gpm6b), mRNA [NM_023122]
A_51_P317214	NM_146256	Mus musculus glyoxalase domain containing 1 (Gloxd1), mRNA [NM_146256]
A_51_P252725	NM_008150	Mus musculus glypican 4 (Gpc4), mRNA [NM_008150]
A_51_P296608	NM_007836	Mus musculus growth arrest and DNA-damage-inducible 45 alpha (Gadd45a), mRNA [NM_007836]
A_51_P157083	NM_008086	Mus musculus growth arrest specific 1 (Gas1), mRNA [NM_008086]
A_51_P368823	NM_010346	Mus musculus growth factor receptor bound protein 7 (Grb7), mRNA [NM_010346]
A_51_P318192	NM_010276	Mus musculus GTP binding protein (gene overexpressed in skeletal muscle) (Gem), mRNA [NM_010276]
A_51_P483159	NM_177157	Mus musculus GTP cyclohydrolase I feedback regulator (Gchfr), mRNA [NM_177157]
A_52_P640474	NM_013531	Mus musculus guanine nucleotide binding protein, beta 4 (Gnb4), mRNA [NM_013531]
A_51_P398766	NM_010259	Mus musculus guanylate nucleotide binding protein 1 (Gbp1), mRNA [NM_010259]
A_51_P165244	NM_018734	Mus musculus guanylate nucleotide binding protein 4 (Gbp4), mRNA [NM_018734]
A_51_P282706	NM_010477	Mus musculus heat shock protein 1 (chaperonin) (Hspd1), mRNA [NM_010477]
A_51_P505538	NM_010424	Mus musculus hemochromatosis (Hfe), mRNA [NM_010424]
A_52_P662203	AF148511	Mus musculus hermes mRNA, complete cds. [AF148511]
A_51_P282667	NM_010421	Mus musculus hexosaminidase A (Hexa), mRNA [NM_010421]
A_51_P198434	BC080756	Mus musculus histocompatibility 2, K1, K region, mRNA (cDNA clone MGC:91227 IMAGE:4947189), complete cds. [BC080756]
A_51_P462311	NM_023422	Mus musculus histone 1, H2bc (Hist1h2bc), mRNA [NM_023422]
A_51_P213359	NM_008216	Mus musculus hyaluronan synthase 2 (Has2), mRNA [NM_008216]
A_51_P318262	NM_010403	Mus musculus hydroxyacid oxidase 1, liver (Hao1), mRNA [NM_010403]
A_52_P126158	NM_008326	Mus musculus immunity-related GTPase family, M (Irgm), mRNA [NM_008326]
A_51_P262171	NM_008326	Mus musculus immunity-related GTPase family, M (Irgm), mRNA [NM_008326]
A_52_P443701	NM_033608	Mus musculus immunoglobulin superfamily, member 9 (Igsf9), mRNA [NM_033608]
A_51_P156113	NM_033608	Mus musculus immunoglobulin superfamily, member 9 (Igsf9), mRNA [NM_033608]
A_51_P262208	NM_008404	Mus musculus integrin beta 2 (Itgb2), mRNA [NM_008404]
A_51_P112355	NM_018738	Mus musculus interferon gamma induced GTPase (Igtp), mRNA [NM_018738]
A_51_P416295	NM_019440	Mus musculus interferon inducible GTPase 2 (Iigp2), mRNA [NM_019440]
A_51_P327751	NM_008331	Mus musculus interferon-induced protein with tetratricopeptide repeats 1 (Ifit1), mRNA [NM_008331]
A_51_P161021	NM_008332	Mus musculus interferon-induced protein with tetratricopeptide repeats 2 (Ifit2), mRNA [NM_008332]
A_52_P517098	NM_010553	Mus musculus interleukin 18 receptor accessory protein (Il18rap), mRNA [NM_010553]
A_52_P634090	NM_013822	Mus musculus jagged 1 (Jag1), mRNA [NM_013822]
A_51_P451338	NM_010588	Mus musculus jagged 2 (Jag2), mRNA [NM_010588]
A_51_P212390	NM_133712	Mus musculus kallikrein 10 (Klk10), mRNA [NM_133712]
A_52_P216672	NM_008940	Mus musculus kallikrein 8 (Klk8), mRNA [NM_008940]
A_51_P506417	NM_016958	Mus musculus keratin complex 1, acidic, gene 14 (Krt1-14), mRNA [NM_016958]
A_51_P356642	NM_008471	Mus musculus keratin complex 1, acidic, gene 19 (Krt1-19), mRNA [NM_008471]
A_52_P410685	NM_033073	Mus musculus keratin complex 2, basic, gene 7 (Krt2-7), mRNA [NM_033073]
A_51_P364140	NM_010699	Mus musculus lactate dehydrogenase A (Ldha), mRNA [NM_010699]
A_51_P409173	NM_008492	Mus musculus lactate dehydrogenase B (Ldhb), mRNA [NM_008492]
A_52_P26416	AF106279	Mus musculus laminin gamma2 chain mRNA, partial cds. [AF106279]
A_51_P223656	NM_008484	Mus musculus laminin, beta 3 (Lamb3), mRNA [NM_008484]
A_51_P174943	NM_008485	Mus musculus laminin, gamma 2 (Lamc2), mRNA [NM_008485]
A_51_P359636	NM_011150	Mus musculus lectin, galactoside-binding, soluble, 3 binding protein (Lgals3bp), mRNA [NM_011150]
A_51_P149699	NM_013534	Mus musculus leprecan-like 2 (Leprel2), mRNA [NM_013534]
A_51_P454008	NM_008489	Mus musculus lipopolysaccharide binding protein (Lbp), mRNA [NM_008489]
A_51_P502661	NM_172767	Mus musculus loss of heterozygosity, 11, chromosomal region 2, gene A homolog (human) (Loh11cr2a), mRNA [NM_172767]
A_52_P56751	NM_008879	Mus musculus lymphocyte cytosolic protein 1 (Lcp1), mRNA [NM_008879]
A_51_P275302	NM_008879	Mus musculus lymphocyte cytosolic protein 1 (Lcp1), mRNA [NM_008879]
A_52_P532323	NM_178410	Mus musculus MARVEL (membrane-associating) domain containing 2 (Marveld2), transcript variant 2, mRNA [NM_178410]
A_51_P451428	NM_178410	Mus musculus MARVEL (membrane-associating) domain containing 2 (Marveld2), transcript variant 2, mRNA [NM_178410]
A_51_P426270	NM_008597	Mus musculus matrix Gla protein (Mgp), mRNA [NM_008597]
A_51_P120830	NM_019471	Mus musculus matrix metallopeptidase 10 (Mmp10), mRNA [NM_019471]
A_51_P269166	NM_021412	Mus musculus matrix metallopeptidase 19 (Mmp19), mRNA [NM_021412]
A_51_P255699	NM_010809	Mus musculus matrix metallopeptidase 3 (Mmp3), mRNA [NM_010809]
A_52_P507214	NM_013599	Mus musculus matrix metallopeptidase 9 (Mmp9), mRNA [NM_013599]
A_51_P401797	NM_013599	Mus musculus matrix metallopeptidase 9 (Mmp9), mRNA [NM_013599]
A_51_P326826	NM_008581	Mus musculus melanoma antigen (Mela), mRNA [NM_008581]
A_51_P349495	NM_153546	Mus musculus membrane bound O-acyltransferase domain containing 1 (Mboat1), mRNA [NM_153546]
A_51_P246317	NM_008630	Mus musculus metallothionein 2 (Mt2), mRNA [NM_008630]
A_51_P396385	NM_175439	Mus musculus methionine-tRNA synthetase 2 (mitochondrial) (Mars2), mRNA [NM_175439]
A_52_P109548	BC052637	Mus musculus microtubule-associated protein 7, mRNA (cDNA clone MGC:58951 IMAGE:6467153), complete cds. [BC052637]
A_51_P341801	NM_178902	Mus musculus mitochondrial tumor suppressor 1 (Mtus1), transcript variant 2, mRNA [NM_178902]
A_51_P256093	NM_011943	Mus musculus mitogen activated protein kinase kinase 6 (Map2k6), mRNA [NM_011943]
A_52_P619248	NM_181852	Mus musculus mitogen regulated protein, proliferin 4 (Mrpplf4), mRNA [NM_181852]
A_52_P511450	NM_181852	Mus musculus mitogen regulated protein, proliferin 4 (Mrpplf4), mRNA [NM_181852]
A_51_P190254	AK129084	Mus musculus mRNA for mKIAA0193 protein [AK129084]
A_52_P222891	NM_023402	Mus musculus myosin light chain, regulatory B (Mylc2b), mRNA [NM_023402]
A_52_P575217	NM_139300	Mus musculus myosin, light polypeptide kinase (Mylk), mRNA [NM_139300]
A_52_P145912	NM_139300	Mus musculus myosin, light polypeptide kinase (Mylk), mRNA [NM_139300]
A_51_P326942	NM_010941	Mus musculus NAD(P) dependent steroid dehydrogenase-like (Nsdhl), mRNA [NM_010941]
A_51_P424338	NM_008706	Mus musculus NAD(P)H dehydrogenase, quinone 1 (Nqo1), mRNA [NM_008706]
A_52_P489373	NM_173788	Mus musculus natriuretic peptide receptor 2 (Npr2), mRNA [NM_173788]
A_51_P518940	NM_173788	Mus musculus natriuretic peptide receptor 2 (Npr2), mRNA [NM_173788]
A_52_P367520	NM_199465	Mus musculus nexilin (Nexn), mRNA [NM_199465]
A_52_P363068	NM_175460	Mus musculus nicotinamide nucleotide adenylyltransferase 2 (Nmnat2), mRNA [NM_175460]
A_51_P123676	AK154958	Mus musculus NOD-derived CD11c +ve dendritic cells cDNA, RIKEN full-length enriched library, clone:F630112P19 product:synaptopodin, full insert sequence. [AK154958]
A_52_P183088	NM_008714	Mus musculus Notch gene homolog 1 (Drosophila) (Notch1), mRNA [NM_008714]
A_52_P127720	BC069183	Mus musculus nuclear antigen Sp100, mRNA (cDNA clone MGC:70218 IMAGE:4911025), complete cds. [BC069183]
A_51_P519251	NM_019738	Mus musculus nuclear protein 1 (Nupr1), mRNA [NM_019738]
A_52_P275700	NM_010151	Mus musculus nuclear receptor subfamily 2, group F, member 1 (Nr2f1), mRNA [NM_010151]
A_52_P623337	NM_010880	Mus musculus nucleolin (Ncl), mRNA [NM_010880]
A_51_P134007	NM_010880	Mus musculus nucleolin (Ncl), mRNA [NM_010880]
A_51_P269084	NM_175329	Mus musculus Nur77 downstream gene 2 (Ndg2), mRNA [NM_175329]
A_51_P486150	NM_008756	Mus musculus occludin (Ocln), mRNA [NM_008756]
A_51_P338886	NM_026950	Mus musculus OCIA domain containing 2 (Ociad2), mRNA [NM_026950]
A_51_P425657	NM_053117	Mus musculus par-6 partitioning defective 6 homolog gamma (C. elegans) (Pard6g), mRNA [NM_053117]
A_51_P198645	NM_133167	Mus musculus parvin, beta (Parvb), mRNA [NM_133167]
A_51_P258529	NM_008885	Mus musculus peripheral myelin protein (Pmp22), mRNA [NM_008885]
A_51_P262515	NM_172603	Mus musculus PHD finger protein 11 (Phf11), mRNA [NM_172603]
A_51_P239766	NM_019676	Mus musculus phospholipase C, delta 1 (Plcd1), mRNA [NM_019676]
A_51_P317427	NM_177420	Mus musculus phosphoserine aminotransferase 1 (Psat1), mRNA [NM_177420]
A_51_P318381	NM_008827	Mus musculus placental growth factor (Pgf), mRNA [NM_008827]
A_51_P151732	NM_019645	Mus musculus plakophilin 1 (Pkp1), mRNA [NM_019645]
A_51_P506045	NM_018755	Mus musculus plasma glutamate carboxypeptidase (Pgcp), transcript variant 1, mRNA [NM_018755]
A_52_P302433	NM_008873	Mus musculus plasminogen activator, urokinase (Plau), mRNA [NM_008873]
A_51_P305311	NM_008873	Mus musculus plasminogen activator, urokinase (Plau), mRNA [NM_008873]
A_51_P345649	NM_011058	Mus musculus platelet derived growth factor receptor, alpha polypeptide (Pdgfra), mRNA [NM_011058]
A_51_P333839	NM_019971	Mus musculus platelet-derived growth factor, C polypeptide (Pdgfc), mRNA [NM_019971]
A_52_P488437	NM_013738	Mus musculus pleckstrin 2 (Plek2), mRNA [NM_013738]
A_51_P509971	NM_023320	Mus musculus pleckstrin homology domain containing, family O member 1 (Plekho1), mRNA [NM_023320]
A_51_P450623	NM_009434	Mus musculus pleckstrin homology-like domain, family A, member 2 (Phlda2), mRNA [NM_009434]
A_52_P532456	BC065150	Mus musculus pleiomorphic adenoma gene-like 1, mRNA (cDNA clone IMAGE:6856210). [BC065150]
A_51_P385370	NM_001033217	Mus musculus prickle like 1 (Drosophila) (Prickle1), mRNA [NM_001033217]
A_51_P371942	NM_008788	Mus musculus procollagen C-endopeptidase enhancer protein (Pcolce), mRNA [NM_008788]
A_52_P593723	NM_011030	Mus musculus procollagen-proline, 2-oxoglutarate 4-dioxygenase (proline 4-hydroxylase), alpha 1 polypeptide (P4ha1), mRNA [NM_011030]
A_51_P216005	NM_007736	Mus musculus procollagen, type IV, alpha 5 (Col4a5), mRNA [NM_007736]
A_51_P391466	NM_019410	Mus musculus profilin 2 (Pfn2), mRNA [NM_019410]
A_51_P422540	NM_028829	Mus musculus progestin and adipoQ receptor family member VIII (Paqr8), mRNA [NM_028829]
A_52_P84814	NM_011118	Mus musculus proliferin 2 (Plf2), mRNA [NM_011118]
A_51_P312779	NM_011118	Mus musculus proliferin 2 (Plf2), mRNA [NM_011118]
A_52_P619820	NM_001033225	Mus musculus proline-rich nuclear receptor coactivator 1 (Pnrc1), mRNA [NM_001033225]
A_52_P328006	NM_176919	Mus musculus protein phosphatase 1H (PP2C domain containing) (Ppm1h), mRNA [NM_176919]
A_52_P179035	NM_025760	Mus musculus protein tyrosine phosphatase-like A domain containing 2 (Ptplad2), mRNA [NM_025760]
A_51_P463120	NM_025760	Mus musculus protein tyrosine phosphatase-like A domain containing 2 (Ptplad2), mRNA [NM_025760]
A_51_P483324	NM_008979	Mus musculus protein tyrosine phosphatase, non-receptor type 22 (lymphoid) (Ptpn22), mRNA [NM_008979]
A_51_P345367	NM_010724	Mus musculus proteosome (prosome, macropain) subunit, beta type 8 (large multifunctional peptidase 7) (Psmb8), mRNA [NM_010724]
A_51_P345366	NM_010724	Mus musculus proteosome (prosome, macropain) subunit, beta type 8 (large multifunctional peptidase 7) (Psmb8), mRNA [NM_010724]
A_51_P369803	NM_013585	Mus musculus proteosome (prosome, macropain) subunit, beta type 9 (large multifunctional peptidase 2) (Psmb9), mRNA [NM_013585]
A_52_P393314	NM_011027	Mus musculus purinergic receptor P2X, ligand-gated ion channel, 7 (P2rx7), transcript variant 1, mRNA [NM_011027]
A_52_P587738	NM_008773	Mus musculus purinergic receptor P2Y, G-protein coupled 2 (P2ry2), mRNA [NM_008773]
A_51_P287635	NM_008773	Mus musculus purinergic receptor P2Y, G-protein coupled 2 (P2ry2), mRNA [NM_008773]
A_51_P474422	NM_025931	Mus musculus RAB, member of RAS oncogene family-like 4 (Rabl4), mRNA [NM_025931]
A_52_P11441	NM_173781	Mus musculus RAB6B, member RAS oncogene family (Rab6b), mRNA [NM_173781]
A_51_P282930	NM_011281	Mus musculus RAR-related orphan receptor gamma (Rorc), mRNA [NM_011281]
A_51_P304170	NM_023386	Mus musculus receptor transporter protein 4 (Rtp4), mRNA [NM_023386]
A_52_P505413	NM_023663	Mus musculus receptor-interacting serine-threonine kinase 4 (Ripk4), mRNA [NM_023663]
A_52_P10063	NM_198193	Mus musculus retinoic acid early transcript 1E (Raet1e), mRNA [NM_198193]
A_52_P418791	NM_011254	Mus musculus retinol binding protein 1, cellular (Rbp1), mRNA [NM_011254]
A_51_P423484	NM_011254	Mus musculus retinol binding protein 1, cellular (Rbp1), mRNA [NM_011254]
A_51_P271887	NM_016678	Mus musculus reversion-inducing-cysteine-rich protein with kazal motifs (Reck), mRNA [NM_016678]
A_51_P311476	NM_177740	Mus musculus RGM domain family, member A (Rgma), mRNA [NM_177740]
A_52_P50325	NM_008113	Mus musculus Rho GDP dissociation inhibitor (GDI) gamma (Arhgdig), mRNA [NM_008113]
A_51_P172085	NM_008113	Mus musculus Rho GDP dissociation inhibitor (GDI) gamma (Arhgdig), mRNA [NM_008113]
A_52_P325443	NM_172525	Mus musculus Rho GTPase activating protein 29 (Arhgap29), mRNA [NM_172525]
A_52_P515247	NM_007486	Mus musculus Rho, GDP dissociation inhibitor (GDI) beta (Arhgdib), mRNA [NM_007486]
A_52_P515094	NM_025326	Mus musculus RIKEN cDNA 0610011I04 gene (0610011I04Rik), mRNA [NM_025326]
A_51_P258098	NM_025326	Mus musculus RIKEN cDNA 0610011I04 gene (0610011I04Rik), mRNA [NM_025326]
A_51_P237688	NM_133697	Mus musculus RIKEN cDNA 1110003E01 gene (1110003E01Rik), mRNA [NM_133697]
A_52_P417694	NM_027078	Mus musculus RIKEN cDNA 1200009F10 gene (1200009F10Rik), transcript variant 2, mRNA [NM_027078]
A_51_P189361	NM_027950	Mus musculus RIKEN cDNA 1700012B18 gene (1700012B18Rik), mRNA [NM_027950]
A_52_P21459	NM_023056	Mus musculus RIKEN cDNA 1810009M01 gene (1810009M01Rik), mRNA [NM_023056]
A_51_P112308	NM_026931	Mus musculus RIKEN cDNA 1810011O10 gene (1810011O10Rik), mRNA [NM_026931]
A_52_P162298	NM_026940	Mus musculus RIKEN cDNA 1810015A11 gene (1810015A11Rik), mRNA [NM_026940]
A_51_P272283	NM_181588	Mus musculus RIKEN cDNA 2310016A09 gene (2310016A09Rik), mRNA [NM_181588]
A_51_P429472	NM_024185	Mus musculus RIKEN cDNA 2310047O13 gene (2310047O13Rik), mRNA [NM_024185]
A_51_P445487	NM_026629	Mus musculus RIKEN cDNA 2410066E13 gene (2410066E13Rik), mRNA [NM_026629]
A_52_P193362	NM_021430	Mus musculus RIKEN cDNA 2900002H16 gene (2900002H16Rik), mRNA [NM_021430]
A_51_P184969	NM_021430	Mus musculus RIKEN cDNA 2900002H16 gene (2900002H16Rik), mRNA [NM_021430]
A_51_P127035	NM_026486	Mus musculus RIKEN cDNA 4432405B04 gene (4432405B04Rik), mRNA [NM_026486]
A_51_P200561	NM_175172	Mus musculus RIKEN cDNA 4930506M07 gene (4930506M07Rik), mRNA [NM_175172]
A_52_P258537	NM_144883	Mus musculus RIKEN cDNA 5430407P10 gene (5430407P10Rik), mRNA [NM_144883]
A_51_P474169	NM_144883	Mus musculus RIKEN cDNA 5430407P10 gene (5430407P10Rik), mRNA [NM_144883]
A_51_P411264	NM_172597	Mus musculus RIKEN cDNA 5730420B22 gene (5730420B22Rik), mRNA [NM_172597]
A_52_P3276	NM_027519	Mus musculus RIKEN cDNA 6330406I15 gene (6330406I15Rik), mRNA [NM_027519]
A_52_P476029	NM_001001986	Mus musculus RIKEN cDNA 8430427H17 gene (8430427H17Rik), mRNA [NM_001001986]
A_51_P444453	NM_177883	Mus musculus RIKEN cDNA C330043M08 gene (C330043M08Rik), mRNA [NM_177883]
A_51_P145772	NM_025525	Mus musculus ring finger protein 113A2 (Rnf113a2), mRNA [NM_025525]
A_52_P225438	NM_021540	Mus musculus ring finger protein 130 (Rnf130), mRNA [NM_021540]
A_52_P322301	NM_176838	Mus musculus RNA binding motif protein 35b (Rbm35b), mRNA [NM_176838]
A_52_P144032	NM_019733	Mus musculus RNA binding protein gene with multiple splicing (Rbpms), mRNA [NM_019733]
A_51_P256827	NM_013650	Mus musculus S100 calcium binding protein A8 (calgranulin A) (S100a8), mRNA [NM_013650]
A_51_P361448	NM_028903	Mus musculus scavenger receptor class A, member 5 (putative) (Scara5), mRNA [NM_028903]
A_52_P488427	NM_144520	Mus musculus SEC14-like 2 (S. cerevisiae) (Sec14l2), mRNA [NM_144520]
A_51_P358765	NM_009263	Mus musculus secreted phosphoprotein 1 (Spp1), mRNA [NM_009263]
A_52_P472324	NM_011414	Mus musculus secretory leukocyte peptidase inhibitor (Slpi), mRNA [NM_011414]
A_52_P410765	NM_011352	Mus musculus sema domain, immunoglobulin domain (Ig), and GPI membrane anchor, (semaphorin) 7A (Sema7a), mRNA [NM_011352]
A_52_P426698	NM_009153	Mus musculus sema domain, immunoglobulin domain (Ig), short basic domain, secreted, (semaphorin) 3B (Sema3b), mRNA [NM_009153]
A_51_P288687	NM_011454	Mus musculus serine (or cysteine) peptidase inhibitor, clade B, member 6b (Serpinb6b), mRNA [NM_011454]
A_52_P492411	NM_009256	Mus musculus serine (or cysteine) peptidase inhibitor, clade B, member 9 (Serpinb9), mRNA [NM_009256]
A_51_P277336	NM_138741	Mus musculus serum deprivation response (Sdpr), mRNA [NM_138741]
A_52_P316933	NM_172507	Mus musculus SH3 domain binding glutamic acid-rich protein like 2 (Sh3bgrl2), mRNA [NM_172507]
A_52_P305307	NM_011894	Mus musculus SH3-domain binding protein 5 (BTK-associated) (Sh3bp5), mRNA [NM_011894]
A_52_P354390	NM_013670	Mus musculus small nuclear ribonucleoprotein N (Snrpn), mRNA [NM_013670]
A_52_P628928	NM_001002764	Mus musculus Smg-6 homolog, nonsense mediated mRNA decay factor (C. elegans) (Smg6), mRNA [NM_001002764]
A_51_P343689	NM_028122	Mus musculus solute carrier family 14 (urea transporter), member 1 (Slc14a1), mRNA [NM_028122]
A_52_P485939	NM_026228	Mus musculus solute carrier family 39 (metal ion transporter), member 8 (Slc39a8), mRNA [NM_026228]
A_51_P103222	NM_028064	Mus musculus solute carrier family 39 (zinc transporter), member 4 (Slc39a4), mRNA [NM_028064]
A_51_P219505	NM_177388	Mus musculus solute carrier family 41, member 2 (Slc41a2), mRNA [NM_177388]
A_52_P663446	NM_011990	Mus musculus solute carrier family 7 (cationic amino acid transporter, y+ system), member 11 (Slc7a11), mRNA [NM_011990]
A_52_P368057	NM_011990	Mus musculus solute carrier family 7 (cationic amino acid transporter, y+ system), member 11 (Slc7a11), mRNA [NM_011990]
A_52_P311597	NM_144852	Mus musculus solute carrier family 7 (cationic amino acid transporter, y+ system), member 4 (Slc7a4), mRNA [NM_144852]
A_51_P273596	NM_146126	Mus musculus sorbitol dehydrogenase (Sord), mRNA [NM_146126]
A_52_P329994	NM_026470	Mus musculus spermatogenesis associated 6 (Spata6), mRNA [NM_026470]
A_51_P274923	NM_026470	Mus musculus spermatogenesis associated 6 (Spata6), mRNA [NM_026470]
A_52_P659312	NM_145134	Mus musculus splA/ryanodine receptor domain and SOCS box containing 4 (Spsb4), mRNA [NM_145134]
A_52_P334191	NM_018754	Mus musculus stratifin (Sfn), mRNA [NM_018754]
A_52_P459505	NM_011176	Mus musculus suppression of tumorigenicity 14 (colon carcinoma) (St14), mRNA [NM_011176]
A_51_P282837	NM_011176	Mus musculus suppression of tumorigenicity 14 (colon carcinoma) (St14), mRNA [NM_011176]
A_51_P387437	NM_172205	Mus musculus suprabasin (Sbsn), mRNA [NM_172205]
A_52_P602188	NM_172463	Mus musculus sushi, nidogen and EGF-like domains 1 (Sned1), mRNA [NM_172463]
A_52_P550147	NM_172463	Mus musculus sushi, nidogen and EGF-like domains 1 (Sned1), mRNA [NM_172463]
A_52_P253044	NM_030725	Mus musculus synaptotagmin XIII (Syt13), mRNA [NM_030725]
A_52_P479269	NM_011519	Mus musculus syndecan 1 (Sdc1), mRNA [NM_011519]
A_52_P323331	NM_146008	Mus musculus t-complex 11 (mouse) like 2 (Tcp11l2), mRNA [NM_146008]
A_52_P25193	NM_146008	Mus musculus t-complex 11 (mouse) like 2 (Tcp11l2), mRNA [NM_146008]
A_52_P218765	NM_198664	Mus musculus TBC1 domain family, member 2 (Tbc1d2), mRNA [NM_198664]
A_51_P505530	NM_031176	Mus musculus tenascin XB (Tnxb), mRNA [NM_031176]
A_52_P657376	NM_197996	Mus musculus tetraspanin 15 (Tspan15), mRNA [NM_197996]
A_51_P267053	NM_013691	Mus musculus thrombospondin 3 (Thbs3), mRNA [NM_013691]
A_51_P463003	NM_021367	Mus musculus thymic stromal lymphopoietin (Tslp), mRNA [NM_021367]
A_51_P249989	NM_145133	Mus musculus Traf2 binding protein (T2bp), mRNA [NM_145133]
A_51_P175580	NM_021897	Mus musculus transformation related protein 53 inducible nuclear protein 1 (Trp53inp1), mRNA [NM_021897]
A_51_P255899	NM_011578	Mus musculus transforming growth factor, beta receptor III (Tgfbr3), mRNA [NM_011578]
A_52_P16877	NM_172051	Mus musculus transmembrane and coiled coil domains 3 (Tmcc3), mRNA [NM_172051]
A_51_P416521	NM_172051	Mus musculus transmembrane and coiled coil domains 3 (Tmcc3), mRNA [NM_172051]
A_51_P189272	NM_172051	Mus musculus transmembrane and coiled coil domains 3 (Tmcc3), mRNA [NM_172051]
A_51_P401987	NM_019432	Mus musculus transmembrane protein 37 (Tmem37), mRNA [NM_019432]
A_51_P368496	NM_029537	Mus musculus transmembrane protein 98 (Tmem98), mRNA [NM_029537]
A_51_P134475	NM_022995	Mus musculus transmembrane, prostate androgen induced RNA (Tmepai), mRNA [NM_022995]
A_51_P100327	NM_013683	Mus musculus transporter 1, ATP-binding cassette, sub-family B (MDR/TAP) (Tap1), mRNA [NM_013683]
A_51_P338262	NM_011619	Mus musculus troponin T2, cardiac (Tnnt2), mRNA [NM_011619]
A_52_P347500	BC035276	Mus musculus tubulin tyrosine ligase like family 5, mRNA (cDNA clone IMAGE:5357408), complete cds. [BC035276]
A_52_P316824	BC035276	Mus musculus tubulin tyrosine ligase like family 5, mRNA (cDNA clone IMAGE:5357408), complete cds. [BC035276]
A_51_P512629	BC035276	Mus musculus tubulin tyrosine ligase like family 5, mRNA (cDNA clone IMAGE:5357408), complete cds. [BC035276]
A_52_P210511	NM_011612	Mus musculus tumor necrosis factor receptor superfamily, member 9 (Tnfrsf9), mRNA [NM_011612]
A_51_P228354	NM_178111	Mus musculus tumor protein p53 inducible nuclear protein 2 (Trp53inp2), mRNA [NM_178111]
A_52_P447944	NM_008532	Mus musculus tumor-associated calcium signal transducer 1 (Tacstd1), mRNA [NM_008532]
A_52_P476560	NM_145853	Mus musculus two pore channel 1 (Tpcn1), mRNA [NM_145853]
A_52_P344970	NM_145853	Mus musculus two pore channel 1 (Tpcn1), mRNA [NM_145853]
A_51_P316816	NM_023738	Mus musculus ubiquitin-activating enzyme E1-like (Ube1l), mRNA [NM_023738]
A_51_P462428	NM_030166	Mus musculus UDP-N-acetyl-alpha-D-galactosamine:polypeptide N-acetylgalactosaminyltransferase-like 2 (Galntl2), mRNA [NM_030166]
A_51_P425847	NM_029975	Mus musculus UL16 binding protein 1 (Ulbp1), mRNA [NM_029975]
A_52_P520495	NM_011693	Mus musculus vascular cell adhesion molecule 1 (Vcam1), mRNA [NM_011693]
A_51_P210956	NM_011693	Mus musculus vascular cell adhesion molecule 1 (Vcam1), mRNA [NM_011693]
A_51_P392687	NM_011701	Mus musculus vimentin (Vim), mRNA [NM_011701]
A_52_P334562	NM_009504	Mus musculus vitamin D receptor (Vdr), mRNA [NM_009504]
A_51_P304643	NM_011718	Mus musculus wingless related MMTV integration site 10b (Wnt10b), mRNA [NM_011718]
A_51_P390804	NM_016873	Mus musculus WNT1 inducible signaling pathway protein 2 (Wisp2), mRNA [NM_016873]
A_52_P549815	XM_621314	PREDICTED: Mus musculus desmoplakin, transcript variant 1 (Dsp), mRNA [XM_621314]
A_51_P346641	XM_905633	PREDICTED: Mus musculus expressed sequence AI448196 (AI448196), mRNA [XM_905633]
A_52_P255959	XM_139038	PREDICTED: Mus musculus gene model 288, (NCBI) (LOC239083), mRNA [XM_139038]
A_52_P42044	XM_977572	PREDICTED: Mus musculus neurobeachin-like 2 (Nbeal2), mRNA [XM_977572]
A_52_P140005	XM_355676	PREDICTED: Mus musculus NIPA-like domain containing 1, transcript variant 1 (Npal1), mRNA [XM_355676]
A_52_P5891	XM_893392	PREDICTED: Mus musculus RIKEN cDNA 1500005K14 gene (1500005K14Rik), mRNA [XM_893392]
A_51_P243514	XM_138397	PREDICTED: Mus musculus RIKEN cDNA 4732474O15 gene (4732474O15Rik), mRNA [XM_138397]
A_51_P449777	XM_986662	PREDICTED: Mus musculus similar to Nedd4 WW binding protein 4 (LOC676013), mRNA [XM_986662]
A_52_P661071	XM_981289	PREDICTED: Mus musculus similar to RNA, U17d small nucleolar (LOC670438), mRNA [XM_981289]
A_52_P471812	XM_001004177	PREDICTED: Mus musculus similar to SP140 nuclear body protein (predicted) (LOC545342), mRNA [XM_001004177]
A_52_P432949	XM_972868	PREDICTED: Mus musculus v-erb-b2 erythroblastic leukemia viral oncogene homolog 3 (avian) (Erbb3), mRNA [XM_972868]
A_52_P496201		Q6UWV2 (Q6UWV2) QQRG2966, partial (76%) [TC1536164]
A_52_P575178		Q80WT7 (Q80WT7) Brevican, partial (3%) [TC1463225]
A_52_P256421		Q8BWC9 (Q8BWC9) Mus musculus 16 days neonate heart cDNA, RIKEN full-length enriched library, clone:D830013H23 product:receptor (calcitonin) activity modifying protein 2, full insert sequence, partial (6%) [TC1481729]
A_52_P2659		Unknown
A_52_P1013232		Unknown
A_51_P305138		Unknown
